# Supplementary material for: Growth and Development Responses of the Rhizome-Root System in Pleioblastus pygmaeus to Light Intensity
Source: Plants (Basel). 2022 Aug 25;11(17):2204. doi: 10.3390/plants11172204 (PMC9459886; doi:10.3390/plants11172204)
Supplement: Supplementary file 1 [file plants-11-02204-s001.zip]

Archive with 1 entries (1 files):
- plants-1804570-supplementary.pdf
